# Supplementary material for: CsINV5, a tea vacuolar invertase gene enhances cold tolerance in transgenic Arabidopsis
Source: BMC Plant Biol. 2018 Oct 11;18:228. doi: 10.1186/s12870-018-1456-5 (PMC6182829; doi:10.1186/s12870-018-1456-5)
Supplement: Supplementary file 3 — Table S1. RNA-seq data and quality control. (XLSX 11 kb) [file 12870_2018_1456_MOESM3_ESM.xlsx]

## Sheet: AllSample_GC_Q
Table S1 RNA-seq data and quality control.
#SampleID	ReadSum	BaseSum	GC(%)	N(%)	Q20(%)	Q30(%)	Q30(%)	Gb
T01	21372282	6337675956	45.96	0.01	96.03	91.17	91.6675	83.5867
T02	29244607	8647021702	46.23	0.01	96.41	91.86
T03	21948523	6494589772	46.03	0.01	95.92	91.04
T07	22576291	6683323054	46.58	0.01	95.98	91.11
T08	25087992	7434223250	45.81	0.01	96.13	91.36
T09	21492984	6376319950	46.18	0.01	95.66	90.65
T10	23727863	7060446378	45.57	0	97	92.85
T11	25732902	7662673354	45.56	0	96.73	92.37
T12	26106709	7766905216	45.93	0	97.32	93.53
T16	21863048	6499588364	46.52	0.01	96.01	91.12
T17	21733217	6456259344	46.2	0.01	96.24	91.52
T18	20761558	6167717874	46.31	0.01	96.2	91.43
Note	T01-03 represent the WT plants with 3 biological replicates under normal condition;
	T07-09 represent the CsINV5-OE plants with 3 biological replicates under normal condition;
	T10-12 represent the WT plants with 3 biological replicates under cold condition;
	T16-18 represent the CsINV5-OE plants with 3 biological replicates under cold condition;
