# Supplementary material for: CsINV5, a tea vacuolar invertase gene enhances cold tolerance in transgenic Arabidopsis
Source: BMC Plant Biol. 2018 Oct 11;18:228. doi: 10.1186/s12870-018-1456-5 (PMC6182829; doi:10.1186/s12870-018-1456-5)
Supplement: Supplementary file 4 — Table S2-S5. Table S2. Sixty-six significant GO terms (FDR < 0.05) mapped by 266 up-regulated DEGs between CsINV5-OE and WT plants. Table S3. Fifty-five significant GO terms (FDR < 0.05) mapped by 402 down-regulated DEGs between CsINV5-OE and WT plants. Table S4. Sixty-two significant GO terms (FDR < 0.05) mapped by 1248 up-regulated DEGs between CsINV5-OE and WT plants in cold conditions condition. Table S5. Sixty-eight significant GO terms (FDR < 0.05) mapped by 1479 down-regulated DEGs between CsINV5-OE and WT plants in cold conditions condition. (XLSX 27 kb) [file 12870_2018_1456_MOESM4_ESM.xlsx]

## Sheet: Sheet1
Table S2 66 significant GO terms (FDR < 0.05) mapped by 266 up-regulated DEGs between CsINV5-OE and WT plants
GOID	Ontology	Term	Number in your list (q)	Number in the genome (m)	Log odd-ratio	p-value	Level
GO:0031537	biological_process	regulation of anthocyanin metabolic process	3	38	3.922	0.0241	2
GO:0055082	biological_process	cellular chemical homeostasis	6	196	2.555	0.0147	2
GO:0009735	biological_process	response to cytokinin	6	130	3.147	0.00194	2
GO:0072598	biological_process	protein localization to chloroplast	6	71	4.02	7.98e-05	2
GO:0019725	biological_process	cellular homeostasis	7	213	2.657	0.0038	2
GO:0009825	biological_process	multidimensional cell growth	7	116	3.534	0.000101	2
GO:0043476	biological_process	pigment accumulation	7	113	3.572	8.66e-05	2
GO:0043478	biological_process	pigment accumulation in response to UV light	7	113	3.572	8.66e-05	2
GO:0051656	biological_process	establishment of organelle localization	7	107	3.651	6.47e-05	2
GO:0009832	biological_process	plant-type cell wall biogenesis	7	156	3.107	0.000617	2
GO:0042546	biological_process	cell wall biogenesis	7	336	2	0.0435	2
GO:0040008	biological_process	regulation of growth	7	302	2.154	0.0252	2
GO:0009658	biological_process	chloroplast organization	8	251	2.613	0.00169	2
GO:0048509	biological_process	regulation of meristem development	8	220	2.803	0.000699	2
GO:0045229	biological_process	external encapsulating structure organization	10	591	1.7	0.0259	2
GO:0009409	biological_process	response to cold	10	633	1.6	0.0409	2
GO:0055114	biological_process	oxidation-reduction process	10	405	2.245	0.00172	2
GO:0019748	biological_process	secondary metabolic process	10	612	1.649	0.0332	2
GO:0021700	biological_process	developmental maturation	12	507	2.184	0.000522	2
GO:0009617	biological_process	response to bacterium	12	607	1.924	0.00256	2
GO:0090626	biological_process	plant epidermis morphogenesis	13	313	2.995	5.57e-07	2
GO:0048518	biological_process	positive regulation of biological process	13	995	1.327	0.0476	2
GO:0044425	cellular_component	membrane part	15	899	1.679	0.0023	2
GO:0030154	biological_process	cell differentiation	15	1106	1.38	0.0171	2
GO:0006790	biological_process	sulfur compound metabolic process	16	473	2.699	2.1e-07	2
GO:0042440	biological_process	pigment metabolic process	17	307	3.41	3.98e-11	2
GO:0046148	biological_process	pigment biosynthetic process	17	244	3.741	1.07e-12	2
GO:0051649	biological_process	establishment of localization in cell	17	1167	1.484	0.00379	2
GO:0044700	biological_process	single organism signaling	19	1628	1.164	0.0204	2
GO:0070887	biological_process	cellular response to chemical stimulus	19	1312	1.475	0.00173	2
GO:0006733	biological_process	oxidoreduction coenzyme metabolic process	21	427	3.239	7.77e-13	2
GO:0071822	biological_process	protein complex subunit organization	22	548	2.946	9.65e-12	2
GO:0006732	biological_process	coenzyme metabolic process	22	570	2.889	2.02e-11	2
GO:0007154	biological_process	cell communication	22	1986	1.088	0.0161	2
GO:0061024	biological_process	membrane organization	22	573	2.882	2.23e-11	2
GO:0043933	biological_process	macromolecular complex subunit organization	23	1063	2.054	3.92e-07	2
GO:1902578	biological_process	single-organism localization	24	2098	1.135	0.0061	2
GO:0060255	biological_process	regulation of macromolecule metabolic process	25	2462	0.963	0.0228	2
GO:0080090	biological_process	regulation of primary metabolic process	27	2529	1.035	0.00716	2
GO:0009653	biological_process	anatomical structure morphogenesis	31	1769	1.75	1.21e-07	2
GO:0019222	biological_process	regulation of metabolic process	31	2789	1.093	0.00131	2
GO:0009657	biological_process	plastid organization	32	415	3.888	9.85e-26	2
GO:0006091	biological_process	generation of precursor metabolites and energy	32	605	3.344	6.92e-21	2
GO:0006996	biological_process	organelle organization	34	1994	1.711	3.61e-08	2
GO:0015979	biological_process	photosynthesis	35	403	4.059	5.45e-30	2
GO:0050794	biological_process	regulation of cellular process	37	4209	0.755	0.02	2
GO:0051186	biological_process	cofactor metabolic process	37	786	3.176	1.22e-22	2
GO:0031975	cellular_component	envelope	39	902	3.053	1.2e-22	2
GO:0019637	biological_process	organophosphate metabolic process	44	1087	2.958	1.18e-24	2
GO:0019538	biological_process	protein metabolic process	46	3543	1.317	1.32e-07	2
GO:0044767	biological_process	single-organism developmental process	47	3960	1.188	1.34e-06	2
GO:0044707	biological_process	single-multicellular organism process	49	3651	1.365	1.09e-08	2
GO:0006793	biological_process	phosphorus metabolic process	50	1750	2.455	8.65e-22	2
GO:0006796	biological_process	phosphate-containing compound metabolic process	50	1741	2.463	7e-22	2
GO:0046483	biological_process	heterocycle metabolic process	51	3038	1.688	1.04e-12	2
GO:0006725	biological_process	cellular aromatic compound metabolic process	55	3151	1.744	1.27e-14	2
GO:0016043	biological_process	cellular component organization	56	3321	1.695	2.68e-14	2
GO:0044281	biological_process	small molecule metabolic process	66	2642	2.262	1.11e-26	2
GO:1901564	biological_process	organonitrogen compound metabolic process	68	2695	2.276	6.59e-28	2
GO:0044422	cellular_component	organelle part	76	3129	2.221	6.32e-31	2
GO:0044710	biological_process	single-organism metabolic process	77	4560	1.697	2.15e-21	2
GO:1901576	biological_process	organic substance biosynthetic process	84	4915	1.714	2.22e-24	2
GO:0044763	biological_process	single-organism cellular process	95	7402	1.301	1.51e-19	2
GO:0044237	biological_process	cellular metabolic process	102	7887	1.312	3.82e-22	2
GO:0005622	cellular_component	intracellular	122	19877	0.237	0.0226	2
GO:0044464	cellular_component	cell part	131	21770	0.208	0.019	2
Table S3 55 significant GO terms (FDR < 0.05) mapped by 402 down-regulated DEGs between CsINV5-OE and WT plants
GOID	Ontology	Term	Number in your list (q)	Number in the genome (m)	Log odd-ratio	p-value	Level
GO:0015181	molecular_function	arginine transmembrane transporter activity	2	5	5.709	0.0276	2
GO:0080043	molecular_function	quercetin 3-O-glucosyltransferase activity	4	23	4.507	0.00178	2
GO:0072507	biological_process	divalent inorganic cation homeostasis	5	56	3.545	0.00405	2
GO:0001666	biological_process	response to hypoxia	5	100	2.709	0.0478	2
GO:0009612	biological_process	response to mechanical stimulus	5	64	3.352	0.00734	2
GO:0007568	biological_process	aging	6	150	2.387	0.0489	2
GO:0035251	molecular_function	UDP-glucosyltransferase activity	7	94	3.283	0.000613	2
GO:0006857	biological_process	oligopeptide transport	7	112	3.03	0.00175	2
GO:0015833	biological_process	peptide transport	7	112	3.03	0.00175	2
GO:1900674	biological_process	olefin biosynthetic process	7	117	2.967	0.00216	2
GO:0006972	biological_process	hyperosmotic response	9	249	2.24	0.00759	2
GO:0043900	biological_process	regulation of multi-organism process	9	145	3.02	0.000153	2
GO:0042594	biological_process	response to starvation	10	346	1.918	0.0179	2
GO:0009595	biological_process	detection of biotic stimulus	10	106	3.624	1.08e-06	2
GO:0045730	biological_process	respiratory burst	13	122	3.8	2.25e-09	2
GO:0015075	molecular_function	ion transmembrane transporter activity	14	522	1.81	0.00324	2
GO:0022891	molecular_function	substrate-specific transmembrane transporter activity	15	773	1.343	0.0449	2
GO:0009651	biological_process	response to salt stress	17	785	1.501	0.00704	2
GO:0034976	biological_process	response to endoplasmic reticulum stress	17	358	2.634	3.52e-07	2
GO:0009723	biological_process	response to ethylene	17	355	2.646	3.14e-07	2
GO:0006970	biological_process	response to osmotic stress	18	841	1.484	0.0053	2
GO:0016310	biological_process	phosphorylation	19	865	1.522	0.00255	2
GO:0019748	biological_process	secondary metabolic process	20	612	2.095	6.38e-06	2
GO:0061024	biological_process	membrane organization	20	573	2.19	2.35e-06	2
GO:1902580	biological_process	single-organism cellular localization	20	646	2.017	1.39e-05	2
GO:0043067	biological_process	regulation of programmed cell death	20	399	2.712	8.15e-09	2
GO:0034613	biological_process	cellular protein localization	21	968	1.504	0.00137	2
GO:0045184	biological_process	establishment of protein localization	21	997	1.461	0.00201	2
GO:0097305	biological_process	response to alcohol	22	606	2.247	2.49e-07	2
GO:0070727	biological_process	cellular macromolecule localization	22	1002	1.521	0.000753	2
GO:0010941	biological_process	regulation of cell death	22	407	2.821	2.22e-10	2
GO:0051649	biological_process	establishment of localization in cell	23	1167	1.365	0.00222	2
GO:0044248	biological_process	cellular catabolic process	24	1356	1.21	0.00703	2
GO:0002682	biological_process	regulation of immune system process	25	431	2.923	1.64e-12	2
GO:0036211	biological_process	protein modification process	25	1646	0.99	0.0415	2
GO:0009620	biological_process	response to fungus	27	557	2.664	9.05e-12	2
GO:0031347	biological_process	regulation of defense response	29	550	2.785	1.27e-13	2
GO:0048583	biological_process	regulation of response to stimulus	29	737	2.363	1.47e-10	2
GO:0080134	biological_process	regulation of response to stress	29	577	2.716	4.28e-13	2
GO:0033554	biological_process	cellular response to stress	31	1162	1.802	2.12e-07	2
GO:0009617	biological_process	response to bacterium	35	607	2.914	8.33e-18	2
GO:0006955	biological_process	immune response	39	748	2.769	1.71e-18	2
GO:0070887	biological_process	cellular response to chemical stimulus	40	1312	1.995	1.89e-11	2
GO:0044281	biological_process	small molecule metabolic process	41	2642	1.021	0.000753	2
GO:0009725	biological_process	response to hormone	43	1618	1.797	1.78e-10	2
GO:0044700	biological_process	single organism signaling	45	1628	1.853	1.36e-11	2
GO:1902578	biological_process	single-organism localization	48	2098	1.581	1.31e-09	2
GO:0007154	biological_process	cell communication	54	1986	1.83	6.41e-14	2
GO:0071944	cellular_component	cell periphery	59	3735	1.046	3.6e-06	2
GO:0050794	biological_process	regulation of cellular process	63	4209	0.968	7.34e-06	2
GO:0051716	biological_process	cellular response to stimulus	64	2587	1.693	5.63e-15	2
GO:0043207	biological_process	response to external biotic stimulus	64	1525	2.456	1.42e-26	2
GO:0051707	biological_process	response to other organism	64	1525	2.456	1.42e-26	2
GO:0044710	biological_process	single-organism metabolic process	70	4560	1.005	4.12e-07	2
GO:0044763	biological_process	single-organism cellular process	101	7402	0.835	1.99e-08	2
Table S4 62 significant GO terms (FDR < 0.05) mapped by 1248 up-regulated DEGs between CsINV5-OE and WT plants in cold conditions condition
GOID	Ontology	Term	Number in your list (q)	Number in the genome (m)	Log odd-ratio	p-value	Level
GO:0003918	molecular_function	DNA topoisomerase type II (ATP-hydrolyzing) activity	3	9	4.295	0.0219	2
GO:0004843	molecular_function	thiol-dependent ubiquitin-specific protease activity	4	22	3.421	0.0265	2
GO:0036459	molecular_function	thiol-dependent ubiquitinyl hydrolase activity	4	22	3.421	0.0265	2
GO:0004176	molecular_function	ATP-dependent peptidase activity	4	21	3.488	0.0225	2
GO:0071103	biological_process	DNA conformation change	6	54	2.71	0.0179	2
GO:0050657	biological_process	nucleic acid transport	7	68	2.6	0.00991	2
GO:0051236	biological_process	establishment of RNA localization	7	68	2.6	0.00991	2
GO:0003743	molecular_function	translation initiation factor activity	8	79	2.576	0.00409	2
GO:0006997	biological_process	nucleus organization	9	89	2.574	0.00155	2
GO:0048284	biological_process	organelle fusion	9	56	3.243	3.92e-05	2
GO:0003746	molecular_function	translation elongation factor activity	11	28	4.532	8.9e-11	2
GO:0070585	biological_process	protein localization to mitochondrion	12	104	2.765	2.12e-05	2
GO:0051656	biological_process	establishment of organelle localization	12	107	2.723	2.84e-05	2
GO:0015931	biological_process	nucleobase-containing compound transport	12	154	2.198	0.00105	2
GO:0007005	biological_process	mitochondrion organization	13	126	2.603	2.45e-05	2
GO:0019001	molecular_function	guanyl nucleotide binding	14	157	2.393	4.7e-05	2
GO:0000302	biological_process	response to reactive oxygen species	15	317	1.479	0.0222	2
GO:0006733	biological_process	oxidoreduction coenzyme metabolic process	18	427	1.312	0.0242	2
GO:0008135	molecular_function	translation factor activity, RNA binding	21	123	3.33	4.82e-13	2
GO:0044703	biological_process	multi-organism reproductive process	22	555	1.223	0.0147	2
GO:0034504	biological_process	protein localization to nucleus	23	153	3.146	4.05e-13	2
GO:0009658	biological_process	chloroplast organization	24	251	2.493	1.77e-09	2
GO:0032504	biological_process	multicellular organism reproduction	26	408	1.908	1.22e-06	2
GO:0051276	biological_process	chromosome organization	26	678	1.175	0.0077	2
GO:0030554	molecular_function	adenyl nucleotide binding	27	448	1.828	1.99e-06	2
GO:0009506	cellular_component	plasmodesma	28	852	0.953	0.0423	2
GO:0051186	biological_process	cofactor metabolic process	31	786	1.216	0.00115	2
GO:0009657	biological_process	plastid organization	31	415	2.137	1.21e-09	2
GO:1902580	biological_process	single-organism cellular localization	32	646	1.545	9.29e-06	2
GO:0031975	cellular_component	envelope	37	902	1.272	7.92e-05	2
GO:0017076	molecular_function	purine nucleotide binding	40	605	1.961	5.88e-11	2
GO:0035639	molecular_function	purine ribonucleoside triphosphate binding	40	598	1.978	4.31e-11	2
GO:0033365	biological_process	protein localization to organelle	41	531	2.185	2.13e-13	2
GO:0003677	molecular_function	DNA binding	44	1351	0.94	0.00231	2
GO:0034613	biological_process	cellular protein localization	47	968	1.516	1.93e-08	2
GO:0045184	biological_process	establishment of protein localization	47	997	1.473	4.83e-08	2
GO:0070727	biological_process	cellular macromolecule localization	48	1002	1.496	1.93e-08	2
GO:0003723	molecular_function	RNA binding	53	1200	1.379	3.66e-08	2
GO:0000166	molecular_function	nucleotide binding	60	839	2.074	1.89e-18	2
GO:1901265	molecular_function	nucleoside phosphate binding	60	839	2.074	1.89e-18	2
GO:0051649	biological_process	establishment of localization in cell	63	1167	1.669	1.48e-13	2
GO:0022414	biological_process	reproductive process	66	2379	0.708	0.00392	2
GO:0019637	biological_process	organophosphate metabolic process	72	1087	1.964	1.6e-20	2
GO:0006796	biological_process	phosphate-containing compound metabolic process	78	1741	1.4	9.19e-13	2
GO:0006793	biological_process	phosphorus metabolic process	79	1750	1.411	4.05e-13	2
GO:0006996	biological_process	organelle organization	82	1994	1.276	1.66e-11	2
GO:0019538	biological_process	protein metabolic process	93	3543	0.628	0.000983	2
GO:0044707	biological_process	single-multicellular organism process	99	3651	0.675	0.000129	2
GO:0044767	biological_process	single-organism developmental process	99	3960	0.558	0.00317	2
GO:0016043	biological_process	cellular component organization	102	3321	0.855	2.59e-07	2
GO:1901564	biological_process	organonitrogen compound metabolic process	104	2695	1.184	3.04e-13	2
GO:0044281	biological_process	small molecule metabolic process	106	2642	1.24	1.27e-14	2
GO:0003676	molecular_function	nucleic acid binding	108	2815	1.176	1.25e-13	2
GO:0044710	biological_process	single-organism metabolic process	132	4560	0.77	2.84e-08	2
GO:0044422	cellular_component	organelle part	134	3129	1.335	8.53e-22	2
GO:1901576	biological_process	organic substance biosynthetic process	151	4915	0.855	8.79e-12	2
GO:0046483	biological_process	heterocycle metabolic process	166	3038	1.686	9.88e-41	2
GO:0006725	biological_process	cellular aromatic compound metabolic process	171	3151	1.676	1.45e-41	2
GO:0044763	biological_process	single-organism cellular process	193	7402	0.619	3.04e-09	2
GO:0044237	biological_process	cellular metabolic process	240	7887	0.842	1.37e-21	2
GO:0005622	cellular_component	intracellular	443	19877	0.392	1.34e-23	2
GO:0044464	cellular_component	cell part	456	21770	0.303	4.87e-18	2
Table S5 68 significant GO terms (FDR < 0.05) mapped by 1479 down-regulated DEGs between CsINV5-OE and WT plants in cold conditions condition
GOID	Ontology	Term	Number in your list (q)	Number in the genome (m)	Log odd-ratio	p-value	Level
GO:0030551	molecular_function	cyclic nucleotide binding	7	29	3.088	0.00105	2
GO:0009581	biological_process	detection of external stimulus	7	45	2.454	0.0173	2
GO:0022406	biological_process	membrane docking	7	24	3.361	0.000297	2
GO:0048278	biological_process	vesicle docking	7	23	3.422	0.000218	2
GO:0072509	molecular_function	divalent inorganic cation transmembrane transporter activity	8	58	2.281	0.0153	2
GO:0009624	biological_process	response to nematode	9	82	1.951	0.033	2
GO:0009612	biological_process	response to mechanical stimulus	12	64	2.724	2.24e-05	2
GO:0008219	biological_process	cell death	12	124	1.769	0.0152	2
GO:0043269	biological_process	regulation of ion transport	13	149	1.62	0.0226	2
GO:0007568	biological_process	aging	13	150	1.61	0.024	2
GO:0009625	biological_process	response to insect	14	48	3.361	4.98e-09	2
GO:0010286	biological_process	heat acclimation	15	84	2.653	1.52e-06	2
GO:0043900	biological_process	regulation of multi-organism process	16	145	1.959	0.000351	2
GO:0009595	biological_process	detection of biotic stimulus	20	106	2.733	2.38e-09	2
GO:0052542	biological_process	defense response by callose deposition	23	62	3.708	8.43e-18	2
GO:0006972	biological_process	hyperosmotic response	24	249	1.764	2.25e-05	2
GO:0009408	biological_process	response to heat	24	306	1.466	0.00071	2
GO:0004674	molecular_function	protein serine/threonine kinase activity	27	350	1.442	0.000287	2
GO:1900674	biological_process	olefin biosynthetic process	30	117	3.175	3.4e-18	2
GO:0030554	molecular_function	adenyl nucleotide binding	32	448	1.331	0.000197	2
GO:0045730	biological_process	respiratory burst	35	122	3.337	4.34e-23	2
GO:0015075	molecular_function	ion transmembrane transporter activity	36	522	1.281	0.00011	2
GO:0004672	molecular_function	protein kinase activity	36	525	1.272	0.000125	2
GO:0017076	molecular_function	purine nucleotide binding	37	605	1.107	0.00101	2
GO:0035639	molecular_function	purine ribonucleoside triphosphate binding	37	598	1.124	0.000818	2
GO:0022891	molecular_function	substrate-specific transmembrane transporter activity	39	773	0.83	0.0278	2
GO:0019748	biological_process	secondary metabolic process	42	612	1.273	1.78e-05	2
GO:0009723	biological_process	response to ethylene	44	355	2.126	4.19e-14	2
GO:0009651	biological_process	response to salt stress	45	785	1.014	0.000681	2
GO:0006986	biological_process	response to unfolded protein	46	188	3.108	3.22e-27	2
GO:0000166	molecular_function	nucleotide binding	48	839	1.011	0.000369	2
GO:1901265	molecular_function	nucleoside phosphate binding	48	839	1.011	0.000369	2
GO:0035966	biological_process	response to topologically incorrect protein	48	370	2.192	3.25e-16	2
GO:0006970	biological_process	response to osmotic stress	49	841	1.037	0.00019	2
GO:0097305	biological_process	response to alcohol	56	606	1.703	1.68e-12	2
GO:0034976	biological_process	response to endoplasmic reticulum stress	61	358	2.585	3.94e-27	2
GO:0009617	biological_process	response to bacterium	62	607	1.847	6.22e-16	2
GO:0016310	biological_process	phosphorylation	64	865	1.382	5.08e-10	2
GO:0009620	biological_process	response to fungus	70	557	2.146	3.59e-23	2
GO:0061024	biological_process	membrane organization	72	573	2.146	7.22e-24	2
GO:0043067	biological_process	regulation of programmed cell death	72	399	2.668	1.11e-33	2
GO:0002682	biological_process	regulation of immune system process	74	431	2.596	2.67e-33	2
GO:0010941	biological_process	regulation of cell death	74	407	2.679	7.66e-35	2
GO:0036211	biological_process	protein modification process	74	1646	0.663	0.00514	2
GO:1902580	biological_process	single-organism cellular localization	75	646	2.032	8.61e-23	2
GO:0034613	biological_process	cellular protein localization	78	968	1.505	2.38e-14	2
GO:0045184	biological_process	establishment of protein localization	79	997	1.481	3.67e-14	2
GO:0070727	biological_process	cellular macromolecule localization	79	1002	1.474	4.76e-14	2
GO:0048519	biological_process	negative regulation of biological process	81	1240	1.202	4.32e-10	2
GO:0006955	biological_process	immune response	83	748	1.967	5.31e-24	2
GO:0051649	biological_process	establishment of localization in cell	83	1167	1.325	2.53e-12	2
GO:0031347	biological_process	regulation of defense response	90	550	2.527	1.12e-38	2
GO:0080134	biological_process	regulation of response to stress	90	577	2.458	5.41e-37	2
GO:0033554	biological_process	cellular response to stress	95	1162	1.526	3.94e-18	2
GO:0048583	biological_process	regulation of response to stimulus	96	737	2.198	2e-33	2
GO:0009725	biological_process	response to hormone	107	1618	1.22	4.76e-14	2
GO:0019222	biological_process	regulation of metabolic process	112	2789	0.5	0.00836	2
GO:0070887	biological_process	cellular response to chemical stimulus	130	1312	1.803	1.99e-33	2
GO:0043207	biological_process	response to external biotic stimulus	139	1525	1.683	4.09e-32	2
GO:0051707	biological_process	response to other organism	139	1525	1.683	4.09e-32	2
GO:1902578	biological_process	single-organism localization	141	2098	1.243	1.32e-19	2
GO:0044700	biological_process	single organism signaling	147	1628	1.669	1.43e-33	2
GO:0007154	biological_process	cell communication	162	1986	1.523	3.55e-32	2
GO:0071944	cellular_component	cell periphery	178	3735	0.747	1.99e-10	2
GO:0051716	biological_process	cellular response to stimulus	182	2587	1.309	1.73e-28	2
GO:0044710	biological_process	single-organism metabolic process	182	4560	0.492	7.33e-05	2
GO:0050794	biological_process	regulation of cellular process	224	4209	0.907	2.21e-19	2
GO:0044763	biological_process	single-organism cellular process	295	7402	0.489	3.74e-09	2
