# Supplementary material for: CsINV5, a tea vacuolar invertase gene enhances cold tolerance in transgenic Arabidopsis
Source: BMC Plant Biol. 2018 Oct 11;18:228. doi: 10.1186/s12870-018-1456-5 (PMC6182829; doi:10.1186/s12870-018-1456-5)
Supplement: Supplementary file 5 — Table S6. Partial DEGs (FDR < 0.05, log2FC) in CsINV5-OE plants compared to WT plants in normal and cold conditions. (XLSX 21 kb) [file 12870_2018_1456_MOESM5_ESM.xlsx]

## Sheet: Sheet1
Table S6 Partial DEGs (FDR < 0.05, log2FC) in CsINV5-OE plants compared to WT plants in normal and cold conditions
ID	Gene name	Description	log2FC (FDR < 0.05)
			WT vs OE		Normal vs Cold
			Normal	Cold	WT	OE
Partial DEGs in CsINV5-OE plants under normal conditon
WAK and WAK-like genes
AT1G16120	WAKL1	Wall associated kinase-like 1	-1.32023	-2.11433	normal	normal
AT1G16260	WAKL8	Wall-associated kinase family protein	-1.04348	normal	normal	normal
AT1G21250	WAK1	Cell wall-associated kinase 1	-1.323	-1.58084	normal	normal
AT1G21270	WAK2	Wall-associated kinase 2	-1.00779	-2.51019	normal	normal
AT5G02070	WAKL20	Protein kinase family protein	-2.4488	normal	normal	nd
Auxin metabolism-related genes
AT1G05850	ATCTL1	Chitinase-like protein 1	1.49682	normal	1.34737	normal
AT1G12090	ELP	Exrensin-like protein	3.61685	1.53493	2.91162	normal
AT1G23080	PIN7	PIN-FORMED 7	1.33522	normal	-4.01913	-5.61707
AT1G48350	RPL18	Ribosomal L18p/L5e family protein	1.30226	1.80122	normal	normal
AT1G70370	PG2	Polygalacturonase 2	1.66872	1.03265	normal	normal
AT1G75680	AtGH9B7	Glycosyl hydrolase 9B7	1.62077	normal	1.23739	normal
AT1G77690	LAX3	Auxin influx carrier LAX3	1.88855	nd	normal	-2.52076
AT2G05790	--	O-Glycosyl hydrolases family 17 protein	2.00523	normal	-1.20262	-2.8265
AT2G06850	EXGT-A1	Eendoxyloglucan transferase A1	2.85827	1.00226	-3.85768	-5.68916
AT2G21050	LAX2	Like Auxin Resistant	2.28624	normal	1.1189	normal
AT2G22670	IAA8	Indoeacetic acid-induced protein 8	1.71318	normal	normal	-1.3395
AT2G34680	AIR9	Auxin-induced in root cultures 9	1.03914	normal	normal	normal
AT2G38120	AUX1	Auxin resistant 1	1.43708	normal	-2.60812	-3.61454
AT2G45470	FLA8	Fasciclin-like arabidodalactan protein 8	2.31578	1.63832	normal	-1.35358
AT2G46710	ROPGAP3	Rop guanolsnetriphosphatase (GTPASE)-activitiing protein 3	1.4198	nd	-3.30049	-4.9326
AT3G16370	APG	GDSL-motif esterase/acyltransferase/lipase	3.13813	1.54284	normal	-2.27971
AT3G23050	IAA7	Indole-3-acetic acid 7	1.48827	normal	-1.34796	-2.16192
AT3G28860	ATMDR1	ATP-Binding cassette B19	1.25265	normal	normal	normal
AT4G00400	GPAT8	Glycerol-3-phosphate SN-2-acyltransferase 8	2.07382	1.00913	normal	-1.42452
AT4G03190	GRH1	Auxin signaling F box protein 1	1.4489	normal	normal	normal
AT4G16515	RGF6	Root mersistem growth factor 6	1.97003	nd	nd	-3.31308
AT5G13140	--	Pollen Ole e 1 allergen and extensin family protein	2.9688	2.53809	-2.45106	-2.85398
AT5G48900	--	Pectin lyase-like superfamily protein	3.9928	normal	2.8671	normal
AT1G27730	STZ	Salt tolerance zinc finger	-1.27777	-1.26547	2.67449	2.70195
AT2G04160	AIR3	Auxin-induced in root cluture 3	-1.5113	-1.38495	normal	normal
AT3G05630	PLDP2	Phosophlipas zeta 2	-1.47581	-2.33517	2.00383	1.16708
AT3G15540	IAA19	Indole-3-acetic acid inducible 19	-1.65223	-2.72306	1.30114	normal
AT3G16450	JAL33	Jacalin-related lectin 33	-4.35195	nd	-5.34468	nd
AT3G16460	JAL34	Jacalin-related lectin 34	-1.90888	-2.57343	-3.10616	-3.7539
AT5G04340	C2H2	Cold induced zinc finger protein 2	-1.09592	normal	2.73314	3.49746
MYB genes
AT3G28910	ATMYB30	MYB domain protein 30	1.04211	normal	normal	-1.93707
AT4G01680	MYB55	MYB domain protein 55	2.22814	nd	nd	-3.00438
AT5G16600	MYB43	MYB domain protein 43	1.8744	nd	nd	normal
AT5G60890	ATMYB34	MYB domain protein 34	2.28521	nd	nd	-4.89042
AT1G48000	MYB112	MYB domain protein 112	-2.45802	-2.84	normal	normal
AT1G56650	ATMYB75	MYB domain protein 75	-3.01362	normal	normal	2.88476
AT1G66390	ATMYB90	MYB domain protein 90	-4.64638	normal	3.43851	7.72711
AT2G47190	ATMYB2	MYB domain protein 2	-2.09412	-3.78692	normal	normal
AT3G23250	MYB15	MYB domain protein 15	-3.70928	nd	normal	nd
AT5G67300	ATMYB44	MYB domain protein 44	-1.28905	normal	normal	normal
Partial DEGs in CsINV5-OE plants under cold conditon
Hexokinase gene
AT2G19860	ATHXK2	Hexokinase 2	normal	1.18197	normal	1.22765
ABA metabolism-related genes
AT1G22280	PAPP2C	Phytochrome-associated protein phosphatase type 2C	normal	-1.21469	normal	normal
AT2G01180	ATPAP1	Lipid phosphate phosphatase 1	normal	-2.64841	1.8967	normal
AT2G37940	AtIPCS2	Inositol phosphorylcerammide syntase 2	normal	-1.30267	1.91104	normal
AT5G43060	--	Esponisive to dehydration 21B	normal	-1.45673	normal	-1.44244
AT2G38310	PYL4	Pyrabactin resistance 1-like 4	normal	-1.29018	-1.26179	-2.6894
AT5G05440	PYL5	Pyrabactin resistance 1-like 5	normal	-2.18067	-2.8981	-4.40102
AT1G30100	NCED5	9-cis-epoxycarotenoid dioxygenase 5	nd	-1.51201	4.594	nd
AT1G78390	NCED9	9-cis-epoxycarotenoid dioxygenase 9	nd	-3.11145	4.33207	nd
AT3G14440	NCED3	9-cis-epoxycarotenoid dioxygenase 3	normal	-1.3973	4.56124	3.51813
AT4G40010	SNRK2-7	Sucrose nonfermenting 1-related protein kinase 2-7	normal	-2.77357	3.76539	normal
AT5G66880	SNRK2-3	Sucrose nonfermenting 1-related protein kinase 2-3	normal	-1.23532	normal	-1.70337
CDPK/MAPK-related genes
AT1G51660	ATMKK4	Mitogen-activated map kinase kinase	normal	-1.12243	normal	normal
AT4G08500	MEKK1	MAPK/ERK Kinase Kinase 1	normal	-1.33158	1.22249	normal
AT1G74740	CPK30	Calcium Dependent Protein Kinase 30	normal	-1.0453	normal	normal
AT1G76040	CPK29	Calcium Dependent Protein Kinase 29	normal	-2.07611	1.30634	normal
AT4G04700	CPK27	Calcium Dependent Protein Kinase27	normal	-1.08126	normal	-1.2443
AT5G66210	CPK28	Calcium Dependent Protein Kinase 28	normal	-1.51145	2.2146	normal
Auxin metabolism-related genes
AT1G52830	IAA6	Indole-3-acetic acid 6	nd	-1.18181	nd	nd
AT2G23170	GH3.3	IAA-amido synthase	normal	-5.06754	normal	-3.79657
AT2G46530	ARF11	Auxin response factor 11	normal	-1.12253	1.74922	normal
AT3G07390	AIR12	Auxin-induced in root cultures 12	normal	-1.13256	2.94447	1.94978
AT3G60690	SAUR59	SAUR-like auxin-responsive protein family	normal	-1.32536	normal	-1.51987
AT4G37390	YDK1	Auxin uperegulated 3	nd	-2.34205	2.37595	nd
AT5G13320	PBS3	Avrpphb susceptible 3	normal	-3.19814	3.67473	normal
AT5G54510	GH3.6	Gretchen hagen 3.6	normal	-2.50789	3.03373	normal
Photosynthetic genes
AT1G03600	PSB27	Chloroplast lumen localized protein	1.31541	1.66354	-1.58452	-1.20906
AT1G05190	emb2394	Plastid 50S ribosomal protein L6	1.07021	1.4686	normal	normal
AT1G08380	PSAO	Photosystem subunit O	1.40566	1.34164	-1.93678	-1.97585
AT1G32470	--	Single hybrid motif superfamily protein	1.69424	1.6697	normal	normal
AT1G35680	RPL21	Chloroplast ribosomal protein L21	1.59814	1.88847	normal	normal
AT1G52230	PSAH2	Photosystem I subunit H-2	1.65531	1.34389	-2.1963	-2.47984
AT1G55670	PSAG	Photosystem I subunit G	1.34126	1.38038	-1.49336	-1.42757
AT1G60600	ABC4	Aberrant chloroplast development 4	1.03109	1.85457	-1.89213	-1.04201
AT1G67700	--	Multidrug resistance protein	1.11368	1.32052	normal	normal
AT1G75350	emb2184	Ribosomal protein L31	1.22975	1.5075	normal	normal
AT2G01590	CRR3	Crinkly4 related 3	1.85382	1.54346	-1.02089	-1.30351
AT2G20890	PSB29	Photosystem II reaction center PSB29 protein	1.01803	1.23319	normal	normal
AT2G35370	GDCH	Glycine decarboxylaseL complex H	1.27092	1.04742	normal	-1.0644
AT2G42220	STR9	Rhodanese/Cell cycle control phosphatase superfamily protein	1.70067	1.53552	-2.03295	-2.17368
AT2G43030	RPL3A	Cytoplasmic ribosomal protein	1.03836	1.85601	normal	normal
AT2G43560	FKBP16-3	FKBP-like peptidyl-prolyl cis-trans isomerase family protein	1.33069	1.32668	-1.79831	-1.77619
AT3G01480	CYP38	Cyclophilin 38	1.15721	1.59143	normal	normal
AT3G01500	CA1	Beta-carbonic anhydrase betaCA1	1.85664	2.51726	-2.27872	-1.58747
AT3G13120	RPS10	Ribosomal protein S10	1.15483	2.40102	-1.63191	normal
AT3G14210	ESM1	Epithiospecifier modifier 1	1.4042	1.85625	normal	normal
AT3G16250	NDF4	Chloroplast NAD(P)H dehydrogenase	1.60634	1.56804	-1.63469	-1.64463
AT3G21055	PSBTN	Photosystem II subunit T	1.93127	1.64147	-1.93647	-2.19754
AT3G61870	--		1.12128	1.08135	normal	normal
AT3G62030	ROC4	Cyclophilin CYP20-3	1.36969	1.2973	normal	normal
AT4G02530	--	Maintenance of photosystem II under high light 2	1.45893	1.3383	normal	normal
AT4G02770	PSAD-1	Photosystem I subunit D-1	1.25512	1.56311	-2.20385	-1.86954
AT4G09010	APX4	Ascobate peroxidase 4	1.13927	1.71577	-1.59905	normal
AT4G28660	PSB28	Photosystem II reaction center PSB28 protein	1.38397	1.62649	normal	normal
AT5G09650	AtPPa6	Pyrophosphorylase 6	1.04326	1.08425	normal	normal
AT5G13510	RPL10	Ribosomal protein L10	1.20441	1.60508	normal	normal
AT5G14320	RPS13	Cytoplasmic ribosomal protein S13	1.11853	1.74224	normal	normal
AT5G14740	CA2	Beta carbonicETA anhydarse 2	1.59281	1.7914	-2.79554	-2.56935
AT5G52100	crr1	Chlororespiration reduction 1	1.1609	2.14307	-1.19806	normal
AT5G52960	--	tRNA dimethylallyltransferase	1.51553	1.51288	-1.17912	-1.15392
AT5G53490	--	Thylakoid lumenal 17.4 kDa protein	1.34169	1.28274	normal	normal
Note:“--” indicate the gene has not been named; “nd” represent that the FC value was not detected in DEGs expression analysis results. “normal” indicate the gene was not differentially expressed between these two conditions. The negative value represents the gene was down-regulated, and the positive value represents the gene was up-regulated.
