# Supplementary material for: CsINV5, a tea vacuolar invertase gene enhances cold tolerance in transgenic Arabidopsis
Source: BMC Plant Biol. 2018 Oct 11;18:228. doi: 10.1186/s12870-018-1456-5 (PMC6182829; doi:10.1186/s12870-018-1456-5)
Supplement: Supplementary file 7 — Table S8. Amino acid sequences of the SAI proteins used for conserved domain analysis. (XLSX 13 kb) [file 12870_2018_1456_MOESM7_ESM.xlsx]

## Sheet: Sheet1
Table S8 Amino acid sequences of the SAI proteins used for conserved domain analysis
>CsINV5 (Camellia sinensis)
MVVPNPSSSAILPSYSYSSLPDAADSDAGAPANRRRVLLLSGLVTIVTLVASATYIGLVSRWDSELPEAI
KHQRPPPLTLPRGVAEGVSTKSHGLRLGVASFPWTNRMLTWQRTSFHFQPKINWMNDPNGPLYYKGWYHF
FYQYNPEGAVWGNIVWGHSVSTDLIHWRHLPIAMTYDQWYDSNGVWTGSATLLPNGDLVMLYTGSTNQTV
QVQNLAYPADPSDPLLIDWVKYPKNPVLVPPPGIDIHDFRDPTTAWLTSEGKWRITIGSKINKTGISLVY
ETMDFKNFELLEGVLHAVPGTGMWECVDFYPVSTSGENGLDTSMKGSGVKHVVKASFDDDRNDYYSLGTY
DEETAVWHPDDPKLDVGLGLRYDYGKFYASKTFFDVEKKRRVLWGWIPETDSELADIQKGWASLQAVPRT
VVFDRKTGSNVLQWPVVEVEKLRTKSWQFSNVVVQPGSVLPLDVGKKTSQLDIMAEFELDQEALNRVNET
DEMFSCSTAGGAANRGALGPFGLLVLADESLSEQTPIYFYVAKGAEGKLKTFFCADESRSSKATDVMKPI
YGSTVPVLKGEKFSMRILVDHSIVESFAQRGRTCITSRIYPTKAIYEDAKIFLFNNATEANIIASLKIWQ
MDSAYIHSYPTELIM
>GhVIN1 (Gossypium hirsutum)
MEASSSTSHDPALFHAPLLHHPRRRSSRPLKGFAVIFGSVVFLLSLVILIVNQSPEPLASNPSSVTEAGSYSMAAQPRGI
AEGVSAKSNPSLFDKVGFNWTNAMFYWQRTAYHFQPQKNWMNDPDGPLYHKGWYHLFYQYNPDSAIWGNITWGHAVSKDL
IHWFYLPLAMVPDQWYDINGCWTGSATLLPDGRIVMLYTGSTNESVQVQNLAYPANLSDPLLLQWLKYPGNPVVVPPTGI
EDNEFRDPTTAWLGPDGSWRITVGTRFNTTIGTALVFQTTNFSDYQLLDGVLHAVPGTGMWECVDFYPVAINGSVGLDTT
ALGPGIKHVLKASLDDTKVDHYAIGTYDMITDKWTPDNPEEDVGIGLKVDYGRYYASKTFFDQSKQRRILYGWVNETDTE
ADDLEKGWASIQTIPRSVLYDNKTGTHLLQWPVEEVESLRLNATVFKDVVVEAGSVVPLDIGTATQLDILAEFEIETLVS
NSTEDEVSDCGDGAVDRNTYGPFGVLVIADDSLSELTPIYFRPLNISDGSLETYFCADETRSSKAPNVTKRVYGGKVPVL
DDENYNMRVLVDHSVVESFGEGGRTVITSRVYPTEAIYGAARLFLFNNASRVNVKATLKIWEMNSAFIRPFPFEETLFQE
MVAST
> DcVIN2 (Daucus carota)
MEHPITISHYTPLPDGEHSPSLTTTNTAEQSSRRRSLTFVLLFSSILAACLVMGTMVLFPNSGNEAVEKS TVVPEETVEVAPRGVAEGVSMKSFRRPALNAEPPANFPWNSNVLSWQRSSFHFQPNQNWMNDPNGPLFYK GWYHLFYQYNPDGAIWGNKIVWGHAVSSDLIHWKHLPVAMVTDHWYDVNGVWTGSATILPDGQIVMLYTG STNESVQVQNLAYPADPSDPLLIEWVKYPGNPVLVPPPGIDFKDFRDPTTAWRTPEGKWRLIIGSKLNKT GISLVYDTVDFKNFTLLDGVLHAVHGTGMWECVDFYPVSKFGENGLDTSFDGVGVKHVMKASLDDDRNDY YAIGTYDPVSGKWVPDNPELDVGIGLRYDYGIYYASKTFYDSNK…
>EjVIN (Eriobotrya japonica)
MDSNNTSYTPLPGEDPSAGVPPPTHRRPFKVFAVTFSSVIFLLSLVTLIIHQGPGAPPNTVPEQPHHDHR HQQPAASTSPEPRSFSVPRGKLEGVSAKSNPYFSEEASYNWTNAMFSWQRTAFHFQPEDNWMNDPNGPLF YKGWYHLFYQYNPDSAVWGNITWGHAVSRDMIHWLYLPLAMVPDRWFDANGVWTGSATILPNGEIMILYT GSTNDSVQVQNLAYPANLSDPLLLDWIKYEGNPVLTPPSGIGSTDFRDPTTAWIGPDGKWRITIGSKINT TGISMVYTTTDFINYELHDGLLHEVPGTGMWECVDFYPVSINGTKGLETSVNNDGVKHILKASLDDTKLD HYAIGTYFIENETWVPDDPTIDVGIGLRYDYGRYYASKTFYDQN…
>AtVIN1 (Arabidopsis thaliana)
MASTEALLPVTSLQDPLSESRSDQIPETRRRRPIKVHLAVYSGLLLIALYVTLIVTHDGSKAEIATESRPRMAGVSEKSNDGVWISSDDGKVEAFPWNNTILSWQRTAFHFQPEKNWMNDPNGPLFYKGWYHFFYQYNPNAAVWGDIVWGHAVSKDLIHWLYLPIAMVPDQWYDANGVWTGSATFLDDGSIVMLYTGSTDEFVQVQNLAYPEDPSDPLLLKWVKFSGNPVLVPPPGIGAKDFRDPTTAWKTSSGKWRITIGSKINRTGISLIYDTTDFKTYEKHETLLHQVPNTGMWECVDFYPVSKTQLNGLDTSVNGPDVKHVIKASMDDTRIDHYAIGTYDDSNATWVPDNPSIDVGISTGLRYDYGKYYASKTFYDQNKGRRILWGWIGESDSEA…
>AtVIN2 (Arabidopsis thaliana)
MASSDALLPISAREEEPLCPYTRLPMADPNQETHGPRRRRPFKGLLAVSFGLLFIAFYVALIATHDGSRSNDEGIDETETITSRARLAGVSEKRNDGLWKLSGDRNTPAFEWNNSMLSWQRTAFHFQPEQNWMNDPNGPLFYKGWYHFFYQYNPNAAVWGDIVWGHAVSRDLIHWVHLPIAMVADQWYDSNGVWTGSATFLPDGSIVMLYTGSTDKAVQVQNLAYPEDPNDPLLLKWVKFPGNPVLVPPPGILPKDFRDPTTAWKTSEGKWRITIGSKLNKTGISLVYDTIDFKTYEKLDTLLHRVPNTGMWECVDFYPVSKTAGNGLDTSVNGPDVKHIVKASMDDTRFDHYAVGTYFDSNGTWIPDDPTIDVGMTASLRYDYGKFYASKSFYDQNKG…
>Inva1 (Daucus carota)
MGVTIRNRNYDHGSLPFLQSLLAILLVTTTTLHINGVEAFHEIHYNLQSVGAENVKQVHRTGYHFQPKQN
WINDPNGPMYYKGVYHLFYQYNPKGAVWGNIVWAHSVSTDLINWTPLEPAIFPSKPFDKYGCWSGSATIL
PGNKPVILYTGIVEGPPKNVQVQNYAIPANLSDPYLRKWIKPDNNPLVVANNGENATAFRDPTTAWLDKS
GHWKMLVGSKRNRRGIAYLYRSKDFIKWTKAKHPIHSQANTGMWECPDFFPVSLKGLNGLDTSVTGESVK
HVLKVSLDLTRYEYYTVGTYLTDKDRYIPDNTSVDGWAGLRYDYGNFYASKTFFDPSKNRRILWGWANES
DSTAHDVAKGWAGIQLIPRTLWLDPSGKQLMQWPIEELETLRGSKVKFSRKQDLSKGILVEVKGITAAQA
DVEVTFSFKSLAKREPFDPKWLEYDAEKICSLKGSTVQGGVGPFGLLTLASEKLEEYTPVFFRVFKVQNT
HKVLMCSDATRSSLKEGLYRPSFAGFVDVDLATDKKISLRSLIDNSVVESFGAKGKTCISSRVYPTLAVY
ENAHLYVFNNGSETITVENLDAWSMKKPLRMN
>OsCIN1 (Oryza sativa Japonica Group)
MGTRLLALAPWLLLLLLQLAGASHVVHRSLEAEQAPSSVPASIVSPLLRTGYHFQPPMNWINDPNGPLYY KGWYHLFYQYNPKGAVWGNIVWAHSVSQDLINWIALEPAIKPDIPSDQYGCWSGSATILPDGTPAILYTG IDRPNINYQVQNIAFPKNASDPLLREWVKPAYNPVATPEPGMNATQFRDPTTAWYADGHWRMLVGGLKGA RLGLAYLYRSRDFKTWVRAKHPLHSALTGMWECPDFFPLQAPGLQAGLDTSVPSSKYVLKNSLDLTRYDY YTVGIYNKVTERYVPDNPAGDYHRLRYDYGNFYASKTFFDPVKHRRILLGWANESDSVTYDKAKGWAGIH AIPRKVWLDPSGKQLLQWPIEELETLRGKSVSVFDKVVKPGEHF…
>Incw1 (Zea mays)
MGTRPRGVVLAPWAVVLVLVLVLALRLAGASHVIHRSLEAEVPPSVPASIVSPLLRTGYHFQPPMNWIND PNAPLYYKGWYHLFYQYNPKGAVWGNIVWAHSVSRDLINWVALEAAIYPSIPSDKYGCWSGSATILEDGT PAILYTGIDRPDINYQVQVLALPKDASDPLLREWEKPEEYNPVATPAAGINATQFRDPTTAWRHAGAGHW RMLVGSVRGARGMALVYRSRDFRTWTKAKHPLHSAALTGMWECPDFFPVSGPGLQAGLDTSAPGTKYVLK SSLDLTRYDYYTIGSYDGGKDRYYPDDPAGDYRRRLRYDYGNYYASKTFYDPVERRRVLLGWANESDSVP DDKAKGWAGIHAIPRKIWLDPTGKQLLQWPIHEVEKLRGKAVSV…
>Incw2 (Zea mays)
MRALVVVSFASACLLLLLQLAGASHVVYNYKDLEAEAAAATDQVPPSIVNPLLRTGYHFQPPKNWINDPN APMYYKGWYHFFYQYNPKGAVWGNIVWAHSVSRDLINWVALEPALRPSIPGDRYGCWSGSATVLPDGGGP VIMYTGVDHPDINYQVQNVAYPKNVSDPLLREWVKPSHNPVIVPEGGINATQFRDPTTAWRGPGPEQWRL LVGSAAGSMPPRGVAYVYRSRDFRRWRRVRRPLHSAPTGMWECPDFYPVSKGGAPRAGLETSVPPGPRVK HVLKNSLDLRRYDYYTVGTYHPRAERYVPDDPAGDEHRLRYDYGNFYASKTFYDPAKRRRILWGWANESD TAADDVAKGWAGIQAIPRTVWLDPSGKQLLQWPIEEVEALRAKS…
